# Supplementary material for: Sarcopenia as a predictor of survival in patients undergoing bland transarterial embolization for unresectable hepatocellular carcinoma
Source: PLoS One. 2020 Jun 17;15(6):e0232371. doi: 10.1371/journal.pone.0232371 (PMC7299358; doi:10.1371/journal.pone.0232371)
Supplement: S1 File — (ZIP) [file pone.0232371.s001.zip]

Archive with 1 entries (1 files):
- S1 FILE.dta
